# Supplementary material for: The Reactions of N,N′-Diphenyldithiomalondiamide with Arylmethylidene Meldrum’s Acids
Source: Int J Mol Sci. 2022 Dec 15;23(24):15997. doi: 10.3390/ijms232415997 (PMC9785638; doi:10.3390/ijms232415997)
Supplement: Supplementary file 1 [file ijms-23-15997-s001.zip]

Archive with 1 entries (1 files):
- ijms-2055720-supplementary.pdf
